# Supplementary material for: Ferric Carboxymaltose in Patients with Acute Decompensated Heart Failure and Iron Deficiency: A Real-Life Study
Source: J Pers Med. 2023 Aug 12;13(8):1250. doi: 10.3390/jpm13081250 (PMC10455601; doi:10.3390/jpm13081250)
Supplement: Supplementary file 1 [file jpm-13-01250-s001.zip]

Archive with 1 entries (1 files):
- jpm-2515953-supplementary.pdf
